# Supplementary material for: Late Luteal Subphase Food Craving Is Enhanced in Women with Obesity and Premenstrual Dysphoric Disorder (PMDD)
Source: Nutrients. 2023 Dec 2;15(23):5000. doi: 10.3390/nu15235000 (PMC10707764; doi:10.3390/nu15235000)
Supplement: Supplementary file 1 [file nutrients-15-05000-s001.zip › nutrients-2691201-supplementary/Supplementary.Table S1.xlsx]

## Sheet: Sheet1
	Supplementary Table S1. Effect of Subphase, Group, and Subphase*Group on Food Cravings
	Comparison	Estimate	Standard Error	df	t value	Pr(>|t|)
	Intercept	-0.92366	0.05236	197.669	-17.64	< 2e-16
	Subphase PO	0.04	0.05895	389.219	0.679	0.497805
	Subphase EL	0.03467	0.05895	389.219	0.588	0.556803
	Subphase ML	0.048	0.05895	389.219	0.814	0.415971
	Subphase LL	0.14662	0.05858	391.935	2.503	0.012729
	Group AL: PMDD+	0.12325	0.07585	192.249	1.625	0.105789
	Group AO: PMDD-	0.07334	0.07598	203.539	0.965	0.335532
	Group AO: PMDD+	0.11472	0.07761	193.794	1.478	0.141003
	Subphase PO: Group AL:PMDD+	-0.08398	0.08473	389.446	-0.991	0.322203
	Subphase EL: Group AL:PMDD+	-0.0475	0.08473	389.446	-0.561	0.575388
	Subphase ML: Group AL:PMDD+	0.03093	0.08473	389.446	0.365	0.715254
	Subphase LL: Group AL:PMDD+	-0.09129	0.08407	390.885	-1.086	0.278197
	Subphase PO: AO:PMDD-	-0.11955	0.08616	389.219	-1.388	0.166078
	Subphase EL: AO:PMDD-	-0.04401	0.08616	389.219	-0.511	0.609775
	Subphase ML: AO:PMDD-	-0.0927	0.08616	389.219	-1.076	0.28264
	Subphase LL: AO:PMDD-	-0.05438	0.08604	391.749	-0.632	0.527765
	Subphase PO: AO:PMDD+	0.01	0.08724	389.219	0.115	0.908803
	Subphase EL: AO:PMDD+	0.02563	0.08788	389.494	0.292	0.770672
	Subphase ML: AO:PMDD+	-0.05356	0.08724	389.219	-0.614	0.539658
	Subphase LL: AO:PMDD+	0.28974	0.08651	390.913	3.349	0.000889
