# Supplementary material for: Late Luteal Subphase Food Craving Is Enhanced in Women with Obesity and Premenstrual Dysphoric Disorder (PMDD)
Source: Nutrients. 2023 Dec 2;15(23):5000. doi: 10.3390/nu15235000 (PMC10707764; doi:10.3390/nu15235000)
Supplement: Supplementary file 1 [file nutrients-15-05000-s001.zip › nutrients-2691201-supplementary/Supplementary.Table S2.xlsx]

## Sheet: Sheet1
	Supplementary Table S2. Effect of Irritability, Subphase and Irritability*Subphase Interaction on Food Cravings
	Fixed Effect
		Estimate	Std. Error	df	t value	Pr(>|t|)
	(Intercept)	-0.587368	0.08269	537.948	-7.103	3.88e-12
	Subphase PO	0.051023	0.12084	504.045	0.422	0.67303
	Subphase EL	-0.009516	0.120339	506.075	-0.079	0.937
	Subphase ML	-0.034843	0.109339	496.307	-0.319	0.75011
	Subphase LL	0.217046	0.101661	498.337	2.135	0.03325
	Irritability	-0.603578	0.194028	527.051	-3.111	0.00197
	Subphase PO: Irritability	-0.11119	0.279909	505.515	-0.397	0.69136
	Subphase EL: Irritability	0.100013	0.277503	507.751	0.36	0.7187
	Subphase ML: Irritability	0.137734	0.259538	498.235	0.531	0.59587
	Subphase LL: Irritability	-0.217002	0.248018	499.492	-0.875	0.38202
