# Supplementary material for: Late Luteal Subphase Food Craving Is Enhanced in Women with Obesity and Premenstrual Dysphoric Disorder (PMDD)
Source: Nutrients. 2023 Dec 2;15(23):5000. doi: 10.3390/nu15235000 (PMC10707764; doi:10.3390/nu15235000)
Supplement: Supplementary file 1 [file nutrients-15-05000-s001.zip › nutrients-2691201-supplementary/Supplementary.Table S3.xlsx]

## Sheet: Sheet1
	Supplementary Table S3. Effect of Irritability, Subphase and Depression*Subphase Interaction on Food Cravings
	Fixed effects:
		Estimate	Std. Error	df	t value	Pr(>|t|)
	(Intercept)	-0.33181	0.09096	538.991	-3.648	0.00029
	Subphase PO	-0.32309	0.12116	490.168	-2.667	0.00792
	Subphase EL	-0.18937	0.12739	490.894	-1.487	0.13779
	Subphase ML	-0.11206	0.11789	491.732	-0.951	0.3423
	Subphase LL	-0.01208	0.10819	493.856	-0.112	0.91113
	Depression	-3.76735	0.65718	536.319	-5.733	1.65e-08
	Subphase PO: Depression	2.3738	0.87426	491.161	2.715	0.00686
	Subphase EL: Depression	1.59999	0.92008	491.655	1.739	0.08266
	Subphase ML: Depression	0.94569	0.86539	492.718	1.093	0.27502
	Subphase LL: Depression	0.99607	0.81329	493.787	1.225	0.22126
